# Supplementary material for: Using liquid chromatography mass spectrometry (LC-MS) to assess the effect of age, high-fat diet, and rat strain on the liver metabolome
Source: PLoS One. 2020 Jul 1;15(7):e0235338. doi: 10.1371/journal.pone.0235338 (PMC7329071; doi:10.1371/journal.pone.0235338)
Supplement: S2 Data — (XLSX) [file pone.0235338.s004.xlsx]

## Sheet: Sheet1
Rat #	Diet		Triglyceride		Rat #	Diet		Triglyceride		Rat #	Diet		Triglyceride
E1	Reg 0 wk		167		F1	Reg 0 wk		92		B1	Reg 0 wk		74
E2	Reg 0 wk		66		F2	Reg 0 wk		72		B2	Reg 0 wk		66
E3	Reg 0 wk		174		F3	Reg 0 wk		93		B3	Reg 0 wk		86
E4	Reg 0 wk		102		F4	Reg 0 wk		42		B4	Reg 0 wk		67
E5	Reg 0 wk		98		F5	Reg 0 wk		131		B5	Reg 0 wk		129
E6	Reg 0 wk		76		F6	Reg 0 wk				B6	Reg 0 wk		94
E7	Reg 0 wk		107		F7	Reg 0 wk		60		B7	Reg 0 wk		62
E8	Reg 0 wk		136		F8	Reg 0 wk		100		B8	Reg 0 wk		106
		Mean	115.75				Mean	84.2857				Mean	85.5
		StdEr	13.1491				StdEr	11.0124				StdEr	7.6974
E17	HF 4 wk		237		F17	HF 4 wk		142		B17	HF 4 wk		100
E18	HF 4 wk		410		F18	HF 4 wk		215		B18	HF 4 wk		146
E19	HF 4 wk		159		F19	HF 4 wk		224		B19	HF 4 wk		153
E20	HF 4 wk		421		F20	HF 4 wk		189		B20	HF 4 wk		132
E21	HF 4 wk		87		F21	HF 4 wk		180		B21	HF 4 wk		102
E22	HF 4 wk		165		F22	HF 4 wk		352		B22	HF 4 wk		211
E23	HF 4 wk		230		F23	HF 4 wk		316		B23	HF 4 wk		135
E24	HF 4 wk		176		F24	HF 4 wk		291		B24	HF 4 wk		87
		Mean	235.625				Mean	238.625				Mean	133.25
		StdEr	39.7861				StdEr	25.9091				StdEr	13.0045
E25	Reg 4 wk		116		F25	Reg 4 wk		108		B25	Reg 4 wk		58
E26	Reg 4 wk		148		F26	Reg 4 wk		101		B26	Reg 4 wk		75
E27	Reg 4 wk		125		F27	Reg 4 wk		98		B27	Reg 4 wk		57
E28	Reg 4 wk		206		F28	Reg 4 wk		126		B28	Reg 4 wk		53
E29	Reg 4 wk		190		F29	Reg 4 wk		134		B29	Reg 4 wk		53
E30	Reg 4 wk		129		F30	Reg 4 wk		67		B30	Reg 4 wk		22
E31	Reg 4 wk		268		F31	Reg 4 wk		89		B31	Reg 4 wk		41
E32	Reg 4 wk		161		F32	Reg 4 wk		61		B32	Reg 4 wk		60
		Mean	167.875				Mean	98				Mean	52.375
		StdEr	16.9792				StdEr	9.06327				StdEr	5.11718
E49	HF 12 wk		245		F49	HF 12 wk		238		B49	HF 12 wk		149
E50	HF 12 wk		173		F50	HF 12 wk		184		B50	HF 12 wk		80
E51	HF 12 wk		253		F51	HF 12 wk		331		B51	HF 12 wk		103
E52	HF 12 wk		137		F52	HF 12 wk		276		B52	HF 12 wk		97
E53	HF 12 wk		230		F53	HF 12 wk		271		B53	HF 12 wk		80
E54	HF 12 wk		224		F54	HF 12 wk		207		B54	HF 12 wk		81
E55	HF 12 wk		94		F56	HF 12 wk		147		B55	HF 12 wk		89
E56	HF 12 wk		221				Mean	236.286		B56	HF 12 wk		96
		Mean	197.125				StdEr	23.5632				Mean	96.875
		StdEr	18.7995									StdEr	7.54039
E57	Reg 12 wk		177		F57	Reg 12 wk		92		B57	Reg 12 wk		39
E58	Reg 12 wk		107		F58	Reg 12 wk		80		B58	Reg 12 wk		45
E59	Reg 12 wk		149		F59	Reg 12 wk		123		B59	Reg 12 wk		31
E60	Reg 12 wk		147		F60	Reg 12 wk		120		B60	Reg 12 wk		62
E61	Reg 12 wk		151		F61	Reg 12 wk		115		B61	Reg 12 wk		43
E62	Reg 12 wk		136		F62	Reg 12 wk		114		B62	Reg 12 wk		49
E63	Reg 12 wk		183		F63	Reg 12 wk		130		B63	Reg 12 wk		30
E64	Reg 12 wk		116		F64	Reg 12 wk		112		B64	Reg 12 wk		51
		Mean	145.75				Mean	110.75				Mean	43.75
		StdEr	8.73704				StdEr	5.87595				StdEr	3.51226
E81	HF 24 wk		152		F81	HF 24 wk		183		B81	HF 24 wk		52
E82	HF 24 wk		127		F82	HF 24 wk		221		B82	HF 24 wk		121
E83	HF 24 wk		201		F83	HF 24 wk		524		B83	HF 24 wk		259
E84	HF 24 wk		67		F84	HF 24 wk		201		B84	HF 24 wk		75
E85	HF 24 wk		157		F85	HF 24 wk		240		B85	HF 24 wk		114
E86	HF 24 wk		150		F86	HF 24 wk		186		B86	HF 24 wk		63
E87	HF 24 wk		174		F87	HF 24 wk		247		B87	HF 24 wk		122
E88	HF 24 wk		183		F88	HF 24 wk		151		E88	HF 24 wk		48
		Mean	151.375				Mean	244.125				Mean	106.75
		StdEr	13.5335				StdEr	41.5195				StdEr	22.721
E89	Reg 24 wk		176		F89	Reg 24 wk		148		B89	Reg 24 wk		52
E90	Reg 24 wk		96		F90	Reg 24 wk		102		B90	Reg 24 wk		49
E91	Reg 24 wk		123		F91	Reg 24 wk		118		B91	Reg 24 wk		44
E92	Reg 24 wk		144		F92	Reg 24 wk		117		B92	Reg 24 wk		42
E93	Reg 24 wk		136		F93	Reg 24 wk		115		B93	Reg 24 wk		56
E94	Reg 24 wk		145		F94	Reg 24 wk		103		B94	Reg 24 wk		59
E95	Reg 24 wk		172		F95	Reg 24 wk		103		B95	Reg 24 wk		52
E96	Reg 24 wk		81		F96	Reg 24 wk		200		B96	Reg 24 wk		35
		Mean	134.125				Mean	125.75				Mean	48.625
		StdEr	11.0446				StdEr	11.8469				StdEr	2.6097
